# Supplementary material for: Patient-Reported Experience Measures for Colonoscopy: A Systematic Review and Meta-Ethnography
Source: Diagnostics (Basel). 2022 Jan 19;12(2):242. doi: 10.3390/diagnostics12020242 (PMC8871001; doi:10.3390/diagnostics12020242)
Supplement: Supplementary file 1 [file diagnostics-12-00242-s001.zip]

Archive with 2 entries (2 files):
- Table_S1_Concepts_3order_LoA_211226.pdf
- Table_S2_Contribution_to_Synthesis_211226.pdf
